# Supplementary material for: Anti-Platelet Therapy with Cangrelor in Cardiogenic Shock Patients: A Systematic Review and Single-Arm Meta-Analysis
Source: Medicina (Kaunas). 2024 Dec 21;60(12):2092. doi: 10.3390/medicina60122092 (PMC11678342; doi:10.3390/medicina60122092)
Supplement: Supplementary file 1 [file medicina-60-02092-s001.zip]

Archive with 1 entries (1 files):
- medicina-3320272-supplementary.pdf
